# Supplementary material for: Age is not just a number: Naive T cells increase their ability to persist in the circulation over time
Source: PLoS Biol. 2018 Apr 11;16(4):e2003949. doi: 10.1371/journal.pbio.2003949 (PMC5894957; doi:10.1371/journal.pbio.2003949)
Supplement: S1 Data — (XLSX) [file pbio.2003949.s002.xlsx]

## Sheet: Peripheral_counts
mouse.age.days	NCD4_periphery	Num_cells	NCD8_periphery	Num_cells
7	NCD4_WT	2.10601e+06	NCD8_WT	1.0707e+06
7	NCD4_WT	2.50784e+06	NCD8_WT	1.24112e+06
7	NCD4_WT	930798	NCD8_WT	508829
7	NCD4_WT	924735	NCD8_WT	575307
14	NCD4_WT	9.85103e+06	NCD8_WT	3.92761e+06
14	NCD4_WT	8.5582e+06	NCD8_WT	3.55771e+06
14	NCD4_WT	9.72697e+06	NCD8_WT	4.06634e+06
21	NCD4_WT	2.48772e+07	NCD8_WT	1.32851e+07
21	NCD4_WT	12836394	NCD8_WT	4.46684e+06
21	NCD4_WT	1.37636e+07	NCD8_WT	5.05815e+06
28	NCD4_WT	1.39993e+07	NCD8_WT	8.88429e+06
28	NCD4_WT	1.83954e+07	NCD8_WT	1.04162e+07
28	NCD4_WT	1.3988e+07	NCD8_WT	8.07755e+06
35	NCD4_WT	2.7515e+07	NCD8_WT	1.47513e+07
35	NCD4_WT	2.33978e+07	NCD8_WT	1.24198e+07
42	NCD4_WT	2.08847e+07	NCD8_WT	1.1142e+07
42	NCD4_WT	2.50365e+07	NCD8_WT	1.567e+07
42	NCD4_WT	1.76504e+07	NCD8_WT	1.10342e+07
49	NCD4_WT	3.67997e+07	NCD8_WT	2.38268e+07
49	NCD4_WT	3.31623e+07	NCD8_WT	2.24246e+07
49	NCD4_WT	2.93266e+07	NCD8_WT	1.90073e+07
49	NCD4_WT	3.77012e+07	NCD8_WT	2.1762e+07
49	NCD4_WT	3.67184e+07	NCD8_WT	2.396e+07
49	NCD4_WT	3.20337e+07	NCD8_WT	1.89474e+07
56	NCD4_WT	33178750	NCD8_WT	2.22944e+07
56	NCD4_WT	3.16488e+07	NCD8_WT	2.11527e+07
56	NCD4_WT	2.59198e+07	NCD8_WT	1.95488e+07
70	NCD4_WT	3.8422e+07	NCD8_WT	2.51034e+07
70	NCD4_WT	2.56157e+07	NCD8_WT	1.61296e+07
70	NCD4_WT	2.72384e+07	NCD8_WT	1.79457e+07
70	NCD4_WT	3.25361e+07	NCD8_WT	1.92192e+07
70	NCD4_WT	2.83056e+07	NCD8_WT	1.84764e+07
84	NCD4_WT	1.23869e+07	NCD8_WT	1.3147e+07
84	NCD4_WT	1.74361e+07	NCD8_WT	1.57118e+07
84	NCD4_WT	2.19275e+07	NCD8_WT	1.55885e+07
94.5	NCD4_WT	2.18966e+07	NCD8_WT	1.71632e+07
94.5	NCD4_WT	2.64524e+07	NCD8_WT	2.17207e+07
94.5	NCD4_WT	1.69733e+07	NCD8_WT	1.50349e+07
105	NCD4_WT	1.72409e+07	NCD8_WT	1.63082e+07
105	NCD4_WT	2.14071e+07	NCD8_WT	1.61186e+07
105	NCD4_WT	2.09509e+07	NCD8_WT	1.34208e+07
112	NCD4_WT	1.71337e+07	NCD8_WT	1.33987e+07
112	NCD4_WT	2.08684e+07	NCD8_WT	1.43711e+07
112	NCD4_WT	2.38925e+07	NCD8_WT	1.79557e+07
133	NCD4_WT	1.87603e+07	NCD8_WT	1.58436e+07
133	NCD4_WT	1.63107e+07	NCD8_WT	1.38898e+07
133	NCD4_WT	2.04789e+07	NCD8_WT	1.59386e+07
133	NCD4_WT	1.61257e+07	NCD8_WT	1.21378e+07
140	NCD4_WT	1.70562e+07	NCD8_WT	2.01601e+07
140	NCD4_WT	1.84615e+07	NCD8_WT	1.67965e+07
140	NCD4_WT	1.96027e+07	NCD8_WT	2.1867e+07
147	NCD4_WT	2.07845e+07	NCD8_WT	1.58188e+07
147	NCD4_WT	2.05972e+07	NCD8_WT	1.71201e+07
154	NCD4_WT	1.82751e+07	NCD8_WT	1.40162e+07
161	NCD4_WT	1.65415e+07	NCD8_WT	1.51636e+07
161	NCD4_WT	1.86348e+07	NCD8_WT	1.98821e+07
161	NCD4_WT	2.29951e+07	NCD8_WT	2.10324e+07
161	NCD4_WT	1.99883e+07	NCD8_WT	1.49994e+07
175	NCD4_WT	2.10911e+07	NCD8_WT	1.81737e+07
175	NCD4_WT	2.09083e+07	NCD8_WT	1.42438e+07
175	NCD4_WT	2.3116e+07	NCD8_WT	1.8982e+07
210	NCD4_WT	1.1674e+07	NCD8_WT	1.33828e+07
210	NCD4_WT	1.53163e+07	NCD8_WT	1.27546e+07
210	NCD4_WT	1.88256e+07	NCD8_WT	1.50551e+07
245	NCD4_WT	2.04362e+07	NCD8_WT	1.85112e+07
245	NCD4_WT	1.36451e+07	NCD8_WT	7.1815e+06
245	NCD4_WT	1.82146e+07	NCD8_WT	1.64382e+07
245	NCD4_WT	1.94284e+07	NCD8_WT	1.84534e+07
252	NCD4_WT	15872802	NCD8_WT	1.26024e+07
252	NCD4_WT	1.64372e+07	NCD8_WT	1.34386e+07
280	NCD4_WT	1.59407e+07	NCD8_WT	1.95743e+07
280	NCD4_WT	1.50869e+07	NCD8_WT	1.42349e+07
280	NCD4_WT	1.76418e+07	NCD8_WT	1.69187e+07
280	NCD4_WT	1.29665e+07	NCD8_WT	1.76745e+07
280	NCD4_WT	19162510	NCD8_WT	1.72927e+07
315	NCD4_WT	1.05338e+07	NCD8_WT	1.19218e+07
315	NCD4_WT	1.0624e+07	NCD8_WT	9.99506e+06
315	NCD4_WT	9.64443e+06	NCD8_WT	1.0105e+07
329	NCD4_WT	1.45695e+07	NCD8_WT	1.25649e+07
329	NCD4_WT	1.66756e+07	NCD8_WT	1.56844e+07
350	NCD4_WT	1.39935e+07	NCD8_WT	1.25011e+07
385	NCD4_WT	1.62781e+07	NCD8_WT	1.4627e+07
392	NCD4_WT	1.25318e+07	NCD8_WT	1.28873e+07
392	NCD4_WT	5.9766e+06	NCD8_WT	8.54456e+06
420	NCD4_WT	1.11965e+07	NCD8_WT	9.97336e+06
420	NCD4_WT	1.94879e+07	NCD8_WT	1.7992e+07
420	NCD4_WT	9641291	NCD8_WT	1.02655e+07
455	NCD4_WT	9.45384e+06	NCD8_WT	9.95444e+06
455	NCD4_WT	4.64475e+06	NCD8_WT	5.47581e+06
455	NCD4_WT	1.33135e+07	NCD8_WT	1.42857e+07
51.03	NCD4_Tx	2.7397e+07	NCD8_Tx	1.86885e+07
51.03	NCD4_Tx	2.47058e+07	NCD8_Tx	2.32982e+07
56	NCD4_Tx	1.99414e+07	NCD8_Tx	1.54443e+07
56	NCD4_Tx	1.96012e+07	NCD8_Tx	1.28338e+07
56	NCD4_Tx	2.16234e+07	NCD8_Tx	1.342e+07
70	NCD4_Tx	1.21043e+07	NCD8_Tx	8.88965e+06
70	NCD4_Tx	1.02757e+07	NCD8_Tx	1.04884e+07
70	NCD4_Tx	NA	NCD8_Tx	1.28899e+07
84	NCD4_Tx	9.70608e+06	NCD8_Tx	8.45027e+06
84	NCD4_Tx	9.57464e+06	NCD8_Tx	8.42057e+06
84	NCD4_Tx	9.85014e+06	NCD8_Tx	7.85829e+06
84	NCD4_Tx	9.69567e+06	NCD8_Tx	8.06979e+06
94.5	NCD4_Tx	7.05849e+06	NCD8_Tx	6.44048e+06
94.5	NCD4_Tx	6.24463e+06	NCD8_Tx	7.46099e+06
94.5	NCD4_Tx	5.5934e+06	NCD8_Tx	7.53879e+06
105	NCD4_Tx	6.00761e+06	NCD8_Tx	6.72088e+06
105	NCD4_Tx	5.57998e+06	NCD8_Tx	8.42671e+06
105	NCD4_Tx	7.41963e+06	NCD8_Tx	6.33549e+06
112	NCD4_Tx	6.17106e+06	NCD8_Tx	7.84911e+06
112	NCD4_Tx	7.43944e+06	NCD8_Tx	5.61778e+06
112	NCD4_Tx	6.29059e+06	NCD8_Tx	5.62836e+06
133	NCD4_Tx	6.11321e+06	NCD8_Tx	6.92592e+06
133	NCD4_Tx	3.59243e+06	NCD8_Tx	8.18463e+06
133	NCD4_Tx	6.72144e+06	NCD8_Tx	6.21309e+06
147	NCD4_Tx	6.11386e+06	NCD8_Tx	6.20344e+06
154	NCD4_Tx	5.1215e+06	NCD8_Tx	5.95165e+06
154	NCD4_Tx	3.81197e+06	NCD8_Tx	4.75112e+06
154	NCD4_Tx	3.41226e+06	NCD8_Tx	4.79804e+06
161	NCD4_Tx	4.3889e+06	NCD8_Tx	6.03673e+06
161	NCD4_Tx	5.71143e+06	NCD8_Tx	5.93809e+06
161	NCD4_Tx	4.42873e+06	NCD8_Tx	6.21341e+06
161	NCD4_Tx	4.80245e+06	NCD8_Tx	6.66379e+06
175	NCD4_Tx	3.50116e+06	NCD8_Tx	4.77031e+06
175	NCD4_Tx	3.70445e+06	NCD8_Tx	4.97386e+06
175	NCD4_Tx	4.26235e+06	NCD8_Tx	4.32404e+06
252	NCD4_Tx	3.62216e+06	NCD8_Tx	6.15646e+06
252	NCD4_Tx	3.24307e+06	NCD8_Tx	5.31862e+06
252	NCD4_Tx	1.99469e+06	NCD8_Tx	5.06873e+06
259	NCD4_Tx	1.64794e+06	NCD8_Tx	3.28443e+06
273	NCD4_Tx	3.76907e+06	NCD8_Tx	6.00266e+06
287	NCD4_Tx	4.05225e+06	NCD8_Tx	5.69649e+06
308	NCD4_Tx	1.25476e+06	NCD8_Tx	3.40323e+06
336	NCD4_Tx	990233	NCD8_Tx	2.80726e+06
392	NCD4_Tx	522723	NCD8_Tx	1.82432e+06

## Sheet: Thymic_counts
mouse.age.days	SP4_WT_Thymus	SP8_WT_Thymus
7	8585000	2890000
7	10494000	3267000
7	8208000	2592000
7	7719000	2988000
14	23718000	4824000
14	25215000	4920000
14	30753000	5226000
21	34500000	6000000
21	34419000	5544000
21	43250000	6250000
28	30866000	7590000
28	34122000	10434000
28	30625000	9310000
35	32200000	7840000
35	26460000	6860000
42	32960000	9280000
42	28938000	9222000
42	33820000	11036000
49	19594000	7469000
49	21481600	9116800
49	18756100	7741800
49	20055000	7258000
49	19436000	8136000
49	12240000	5202000
56	9010000	3710000
56	9492000	3842000
56	13650000	4810000
70	11583000	3718000
70	13203000	5216000
70	11026000	3278000
70	13806000	3894000
70	8174000	2318000
84	11988000	4736000
84	10133100	5226400
84	10814200	5212500
94.5	13742800	5865200
94.5	10278600	3629700
94.5	10719000	4104000
105	10892400	4297800
105	6546800	2808000
105	14268000	5022800
112	11020800	3333300
112	9438000	3194400
112	8330400	3016000
133	12960000	3480000
133	4731000	1494000
133	6478000	1886000
133	5070000	1794000
140	9243000	2808000
140	8611000	3270000
140	8874000	2856000
147	8512000	3472000
147	7820000	4370000
154	16772700	4417300
161	13612000	4428000
161	12218000	4321000
161	11070000	4185000
161	7830000	1710000
175	8442000	3034500
175	8581400	2514500
175	9446100	2908200
210	13566000	2346000
210	13426000	2450000
210	16109000	3471000
245	11253000	2511000
245	9760000	2000000
245	11476000	1748000
245	10005000	1914000
252	6768000	2444000
252	7650000	1890000
280	10165000	2470000
280	10664000	2322000
280	9540000	2340000
280	11834000	2813000
280	10944000	2496000
315	8103000	2117000
315	9234000	2106000
315	6912000	2430000
329	5015000	1785000
329	5490000	1980000
350	3776000	1062000
385	6351000	1898000
392	6675000	2025000
392	6634000	1798000
420	6200000	1984000
420	5400000	1950000
420	7137000	1830000
455	3439000	1007000
455	4970000	1890000
455	4346000	1431000
