# Supplementary material for: Age is not just a number: Naive T cells increase their ability to persist in the circulation over time
Source: PLoS Biol. 2018 Apr 11;16(4):e2003949. doi: 10.1371/journal.pbio.2003949 (PMC5894957; doi:10.1371/journal.pbio.2003949)
Supplement: S2 Data — (XLSX) [file pbio.2003949.s003.xlsx]

## Sheet: BuChi_data
mouse.ID	expt.location.x.x	age.at.bmt	mouse.age.days	age_group	DP1_donor	DP1_host	DP1_total	NCD4_donor	NCD4_host	NCD4_total	NCD4_donor_fraction	NCD8_donor	NCD8_host	NCD8_total	NCD8_donor_fraction
TH108-40	NIMR	56	420	weeks 06-09	339000	64700000	65039000	23380	6100000	6123380	0.732533	26700	7670000	7696700	0.66555
TH108-20	NIMR	56	119	weeks 06-09	4110000	70900000	75010000	1062000	29500000	30562000	0.634191	551000	27700000	28251000	0.355955
212313	UCL	58	304	weeks 06-09	10200000	1550000	11750000	11610000	2254000	13864000	0.964676	10450000	3760000	14210000	0.847149
256762	UCL	65	266	weeks 09-12	10400000	9510000	19910000	3590000	4670000	8260000	0.832056	3620000	6710000	10330000	0.670882
203520	UCL	80	326	weeks 09-12	10800000	1200000	12000000	6440000	1237000	7677000	0.932077	7000000	2950000	9950000	0.781686
266763	UCL	65	266	weeks 09-12	11700000	3310000	15010000	6700000	2510000	9210000	0.933276	7610000	6330000	13940000	0.700353
TH145-05	NIMR	77	364	weeks 09-12	12100000	1160000	13260000	2461000	1007000	3468000	0.777662	3690000	1432000	5122000	0.789487
212309	UCL	58	282	weeks 06-09	12500000	1150000	13650000	8330000	1473000	9803000	0.927916	8820000	2940000	11760000	0.819
203518	UCL	80	326	weeks 09-12	13700000	1930000	15630000	6650000	1552000	8202000	0.924997	7670000	3350000	11020000	0.794058
233215	UCL	118	207	weeks 15<	13800000	2970000	16770000	8440000	5220000	13660000	0.750837	6230000	9120000	15350000	0.493212
TH145-14	NIMR	77	392	weeks 09-12	14200000	5060000	19260000	5040000	2420000	7460000	0.916346	5310000	3150000	8460000	0.851319
256767	UCL	66	330	weeks 09-12	15000000	7700000	22700000	5480000	2610000	8090000	1.0251	7930000	4720000	12650000	0.948675
212312	UCL	58	304	weeks 06-09	15100000	2550000	17650000	9860000	2484000	12344000	0.93366	11430000	5040000	16470000	0.811186
TH108-25	NIMR	56	168	weeks 06-09	15300000	9090000	24390000	15520000	22700000	38220000	0.647324	7180000	23600000	30780000	0.371857
211244	UCL	58	304	weeks 06-09	15300000	1870000	17170000	5530000	1230000	6760000	0.918031	6480000	2129000	8609000	0.844697
TH145-13	NIMR	77	392	weeks 09-12	15700000	2380000	18080000	4920000	1165000	6085000	0.931115	6260000	2140000	8400000	0.85821
203809	UCL	81	327	weeks 09-12	15800000	1090000	16890000	7080000	732000	7812000	0.968821	9390000	2117000	11507000	0.87232
203519	UCL	80	326	weeks 09-12	16400000	1620000	18020000	6000000	824000	6824000	0.966102	6560000	2040000	8600000	0.83814
172968	UCL	74	169	weeks 09-12	17000000	1660000	18660000	9310000	2970000	12280000	0.832174	6780000	5670000	12450000	0.597755
TH108-32	NIMR	56	196	weeks 06-09	17100000	50400000	67500000	9880000	36550000	46430000	0.839974	7260000	37820000	45080000	0.635712
TH145-15	NIMR	77	392	weeks 09-12	17200000	3730000	20930000	3470000	1081000	4551000	0.927819	2546000	1089000	3635000	0.852304
203521	UCL	80	326	weeks 09-12	18100000	2060000	20160000	11190000	1907000	13097000	0.951635	11790000	3760000	15550000	0.844492
203491	UCL	178	442	weeks 15<	18400000	3040000	21440000	2183000	357000	2540000	1.00144	4330000	1761000	6091000	0.828335
208525	UCL	66	312	weeks 09-12	18700000	5000000	23700000	9240000	3260000	12500000	0.936847	9030000	4940000	13970000	0.819215
142760	UCL	115	255	weeks 15<	18900000	1660000	20560000	5880000	768000	6648000	0.962161	6010000	2093000	8103000	0.806845
256766	UCL	66	155	weeks 09-12	19900000	4610000	24510000	7630000	4140000	11770000	0.798433	5800000	6440000	12240000	0.583629
314982	UCL	67	149	weeks 09-12	20400000	8290000	28690000	7640000	6080000	13720000	0.78314	4790000	7790000	12580000	0.535495
TH146-16	NIMR	56	315	weeks 06-09	21000000	3370000	24370000	7130000	1916000	9046000	0.91468	7720000	2710000	10430000	0.858953
212315	UCL	58	304	weeks 06-09	21000000	3660000	24660000	10650000	4000000	14650000	0.853662	11160000	5770000	16930000	0.774071
TH145-16	NIMR	77	392	weeks 09-12	21100000	533000	21633000	8420000	794000	9214000	0.936911	8480000	1975000	10455000	0.831584
212314	UCL	58	304	weeks 06-09	21300000	3890000	25190000	11080000	2644000	13724000	0.954789	11640000	4400000	16040000	0.858217
211246	UCL	58	318	weeks 06-09	21700000	18600000	40300000	4070000	4450000	8520000	0.887156	8030000	8010000	16040000	0.929729
314698	UCL	51	133	weeks 06-09	22100000	2030000	24130000	15460000	7280000	22740000	0.742308	8360000	9680000	18040000	0.505982
TH108-37	NIMR	56	420	weeks 06-09	23000000	38500000	61500000	753000	1917000	2670000	0.754104	1008000	3200000	4208000	0.640519
233207	UCL	118	382	weeks 15<	23900000	4330000	28230000	5540000	2084000	7624000	0.858301	8340000	4080000	12420000	0.793154
202825	UCL	77	337	weeks 09-12	24000000	10200000	34200000	6710000	4028000	10738000	0.890459	11300000	8110000	19410000	0.829598
172969	UCL	75	170	weeks 09-12	24400000	1290000	25690000	10490000	1440000	11930000	0.925783	9880000	4300000	14180000	0.733593
TH108-34	NIMR	56	259	weeks 06-09	24500000	23800000	48300000	4900000	5430000	10330000	0.93514	30360000	41630000	71990000	0.831401
TH108-35	NIMR	56	259	weeks 06-09	24600000	19100000	43700000	7490000	6700000	14190000	0.937661	8100000	8640000	16740000	0.859559
TH145-08	NIMR	77	371	weeks 09-12	24600000	1930000	26530000	5680000	1614000	7294000	0.839817	3900000	1179000	5079000	0.828111
TH108-39	NIMR	56	420	weeks 06-09	25100000	13100000	38200000	2990000	1803000	4793000	0.949409	3750000	2660000	6410000	0.890354
212311	UCL	58	318	weeks 06-09	25300000	12000000	37300000	7820000	4230000	12050000	0.956771	11010000	7090000	18100000	0.896803
249565	UCL	88	177	weeks 12-15	26000000	2370000	28370000	7150000	2900000	10050000	0.776294	5590000	5270000	10860000	0.561653
202894	UCL	78	338	weeks 09-12	26500000	8210000	34710000	9280000	4540000	13820000	0.879526	10570000	7230000	17800000	0.777792
211247	UCL	58	318	weeks 06-09	27000000	7210000	34210000	11580000	3410000	14990000	0.978805	13120000	5550000	18670000	0.890387
TH108-33	NIMR	56	259	weeks 06-09	27200000	23800000	51000000	4630000	8730000	13360000	0.649794	4350000	10350000	14700000	0.554847
TH142-07	NIMR	63	189	weeks 09-12	27200000	2610000	29810000	12250000	4700000	16950000	0.792063	7450000	5620000	13070000	0.624703
203811	UCL	81	341	weeks 09-12	27500000	5490000	32990000	7460000	3160000	10620000	0.842682	10030000	5460000	15490000	0.776782
256764	UCL	66	330	weeks 09-12	28100000	14900000	43000000	5490000	3530000	9020000	0.931382	7930000	5450000	13380000	0.906941
203812	UCL	81	305	weeks 09-12	28200000	3600000	31800000	10070000	1905000	11975000	0.94827	10130000	3900000	14030000	0.814198
106429	UCL	162	302	weeks 15<	28600000	475000	29075000	7950000	1392000	9342000	0.865129	6960000	4690000	11650000	0.607347
TH108-14	NIMR	56	98	weeks 06-09	29400000	13300000	42700000	5050000	43500000	48550000	0.151072	1760000	30000000	31760000	0.0804846
213373	UCL	146	202	weeks 15<	29500000	1640000	31140000	7830000	2130000	9960000	0.829849	4150000	5240000	9390000	0.466529
TH142-10	NIMR	63	189	weeks 09-12	29700000	1420000	31120000	13500000	4680000	18180000	0.778078	9000000	6310000	15310000	0.615957
TH108-27	NIMR	56	168	weeks 06-09	29900000	14600000	44500000	16900000	16160000	33060000	0.760804	9630000	17820000	27450000	0.522123
211245	UCL	58	304	weeks 06-09	30000000	14700000	44700000	5420000	2780000	8200000	0.984854	6310000	3790000	10100000	0.930881
210823	UCL	58	318	weeks 06-09	30400000	4830000	35230000	9370000	2480000	11850000	0.916348	11920000	5430000	17350000	0.796188
233216	UCL	118	319	weeks 15<	31400000	4660000	36060000	7380000	1830000	9210000	0.920222	8520000	4490000	13010000	0.75207
212310	UCL	58	318	weeks 06-09	31600000	9660000	41260000	8020000	3380000	11400000	0.918569	9980000	5790000	15770000	0.826306
213487	UCL	146	347	weeks 15<	31600000	5370000	36970000	6010000	814000	6824000	1.03038	6570000	1553000	8123000	0.946262
TH142-08	NIMR	63	189	weeks 09-12	31800000	3040000	34840000	7480000	2266000	9746000	0.840865	4540000	4470000	9010000	0.552055
TH108-38	NIMR	56	420	weeks 06-09	32100000	41300000	73400000	1683000	3540000	5223000	0.736809	1808000	4080000	5888000	0.702137
203810	UCL	81	341	weeks 09-12	33700000	8110000	41810000	9340000	2689000	12029000	0.963313	11690000	4670000	16360000	0.886506
203523	UCL	80	340	weeks 09-12	34500000	12100000	46600000	9610000	4560000	14170000	0.916052	11180000	7280000	18460000	0.818044
203522	UCL	80	340	weeks 09-12	34900000	10800000	45700000	10880000	3157000	14037000	1.01495	15310000	5840000	21150000	0.947885
TH146-17	NIMR	56	315	weeks 06-09	35300000	4660000	39960000	5440000	2232000	7672000	0.802677	4540000	1673000	6213000	0.82719
TH108-17	NIMR	56	119	weeks 06-09	35700000	59900000	95600000	4750000	24800000	29550000	0.430453	2069000	24100000	26169000	0.211721
172958	UCL	62	118	weeks 06-09	35900000	2450000	38350000	12380000	4630000	17010000	0.777476	7560000	7170000	14730000	0.548264
314699	UCL	51	133	weeks 06-09	36200000	9630000	45830000	10160000	6400000	16560000	0.776738	5930000	7760000	13690000	0.548394
212316	UCL	58	318	weeks 06-09	36400000	4170000	40570000	15520000	2509000	18029000	0.959453	16420000	4870000	21290000	0.859609
204590	UCL	67	327	weeks 09-12	36400000	5500000	41900000	11830000	2863000	14693000	0.926802	14640000	6740000	21380000	0.788217
314492	UCL	76	137	weeks 09-12	37000000	23900000	60900000	8680000	17240000	25920000	0.551189	4630000	17160000	21790000	0.349735
152584	UCL	101	199	weeks 12-15	39100000	443000	39543000	18200000	3200000	21400000	0.860103	15930000	9620000	25550000	0.630547
TH145-02	NIMR	77	217	weeks 09-12	39700000	3050000	42750000	14460000	2810000	17270000	0.901616	10000000	5530000	15530000	0.693385
152583	UCL	101	241	weeks 12-15	40200000	1130000	41330000	8500000	721000	9221000	0.94772	8420000	3360000	11780000	0.734863
TH108-28	NIMR	56	168	weeks 06-09	40300000	8220000	48520000	13440000	7690000	21130000	0.7658	9200000	10980000	20180000	0.548886
112665	UCL	61	114	weeks 06-09	40800000	9830000	50630000	9040000	10670000	19710000	0.569154	4960000	12350000	17310000	0.355576
TH108-18	NIMR	56	119	weeks 06-09	41400000	72200000	113600000	4520000	19640000	24160000	0.513357	2039000	19940000	21979000	0.254558
TH145-09	NIMR	77	371	weeks 09-12	41400000	4130000	45530000	5950000	2079000	8029000	0.814991	6610000	3480000	10090000	0.720456
203808	UCL	81	327	weeks 09-12	42000000	3780000	45780000	11300000	2143000	13443000	0.916239	11690000	3670000	15360000	0.829564
152582	UCL	107	163	weeks 15<	42500000	1250000	43750000	11510000	5220000	16730000	0.708221	6210000	7680000	13890000	0.460234
208526	UCL	66	326	weeks 09-12	42700000	6110000	48810000	14560000	3495000	18055000	0.921817	13870000	5310000	19180000	0.826625
172974	UCL	75	170	weeks 09-12	43200000	11400000	54600000	9820000	3900000	13720000	0.90462	7090000	6300000	13390000	0.669229
TH146-04	NIMR	56	112	weeks 06-09	43700000	1470000	45170000	13880000	11460000	25340000	0.566176	6870000	10890000	17760000	0.399836
TH150-04	NIMR	77	140	weeks 09-12	43700000	2070000	45770000	15590000	13490000	29080000	0.561502	7550000	16620000	24170000	0.327167
TH108-21	NIMR	56	140	weeks 06-09	43800000	11500000	55300000	8690000	9700000	18390000	0.596608	3930000	7690000	11620000	0.427009
397523	UCL	54	101	weeks 06-09	43800000	16400000	60200000	12470000	23300000	35770000	0.479148	6620000	21000000	27620000	0.329425
397523	UCL	54	101	weeks 06-09	43800000	16400000	60200000	12470000	23300000	35770000	0.479148	6620000	15770000	22390000	0.367897
397523	UCL	54	101	weeks 06-09	43800000	10700000	54500000	12470000	13660000	26130000	0.593813	6620000	21000000	27620000	0.329425
397523	UCL	54	101	weeks 06-09	43800000	10700000	54500000	12470000	13660000	26130000	0.593813	6620000	15770000	22390000	0.367897
TH145-03	NIMR	77	217	weeks 09-12	44500000	7090000	51590000	11990000	4620000	16610000	0.836864	8680000	7150000	15830000	0.635688
112668	UCL	61	114	weeks 06-09	45200000	3470000	48670000	11150000	6610000	17760000	0.676013	5970000	8200000	14170000	0.453657
107281	UCL	162	260	weeks 15<	45200000	1930000	47130000	19830000	6510000	26340000	0.784993	16040000	15030000	31070000	0.538297
TH108-36	NIMR	56	259	weeks 06-09	45700000	22500000	68200000	6470000	6880000	13350000	0.723255	6240000	9360000	15600000	0.596937
TH108-26	NIMR	56	168	weeks 06-09	46700000	32700000	79400000	20570000	24600000	45170000	0.774262	11990000	26300000	38290000	0.532399
TH150-02	NIMR	77	140	weeks 09-12	47100000	2550000	49650000	27000000	20070000	47070000	0.604669	11860000	22300000	34160000	0.365987
TH145-04	NIMR	77	217	weeks 09-12	47300000	1410000	48710000	14450000	2774000	17224000	0.863954	11750000	5470000	17220000	0.702687
142759	UCL	115	213	weeks 15<	47800000	1500000	49300000	38300000	8230000	46530000	0.848955	25820000	18600000	44420000	0.59951
172967	UCL	75	170	weeks 09-12	47900000	3050000	50950000	14250000	3680000	17930000	0.845363	9850000	7610000	17460000	0.600068
256765	UCL	66	122	weeks 09-12	48100000	12600000	60700000	7750000	11380000	19130000	0.511246	3770000	11140000	14910000	0.319086
TH142-09	NIMR	63	189	weeks 09-12	49700000	2240000	51940000	7850000	1786000	9636000	0.85137	5480000	3070000	8550000	0.669823
TH150-03	NIMR	77	140	weeks 09-12	49700000	3170000	52870000	5890000	5290000	11180000	0.560437	2982000	6760000	9742000	0.325621
TH146-02	NIMR	56	112	weeks 06-09	50000000	10200000	60200000	7910000	11630000	19540000	0.487392	3630000	9190000	12820000	0.340914
172959	UCL	75	170	weeks 09-12	50100000	12100000	62200000	9100000	3300000	12400000	0.911113	7210000	7570000	14780000	0.605639
TH146-03	NIMR	56	112	weeks 06-09	50500000	5970000	56470000	8450000	6250000	14700000	0.642785	4300000	7090000	11390000	0.422154
111028	UCL	162	218	weeks 15<	50600000	1140000	51740000	14920000	7050000	21970000	0.694408	7890000	11260000	19150000	0.421293
TH146-18	NIMR	56	315	weeks 06-09	50800000	5450000	56250000	7910000	1943000	9853000	0.888928	7450000	2360000	9810000	0.840903
401433	UCL	45	92	weeks 06-09	51700000	11400000	63100000	11420000	13860000	25280000	0.551351	6040000	15220000	21260000	0.346747
112667	UCL	61	114	weeks 06-09	51900000	8690000	60590000	7940000	7240000	15180000	0.610636	4090000	8500000	12590000	0.379255
172956	UCL	60	200	weeks 06-09	52100000	4230000	56330000	12910000	2076000	14986000	0.931414	11190000	4590000	15780000	0.766699
233214	UCL	118	174	weeks 15<	52900000	7590000	60490000	6980000	6270000	13250000	0.602376	3490000	8310000	11800000	0.338198
TH146-01	NIMR	56	112	weeks 06-09	54100000	2770000	56870000	13360000	10720000	24080000	0.583225	5780000	9130000	14910000	0.407508
TH108-31	NIMR	56	196	weeks 06-09	54300000	21700000	76000000	14040000	13040000	27080000	0.725658	9920000	15420000	25340000	0.547922
386216	UCL	69	116	weeks 09-12	54300000	6050000	60350000	11940000	13020000	24960000	0.531664	5990000	16790000	22780000	0.292247
314493	UCL	76	137	weeks 09-12	54400000	15900000	70300000	12580000	9740000	22320000	0.728355	8000000	14630000	22630000	0.456838
172960	UCL	75	170	weeks 09-12	54700000	10400000	65100000	12250000	4150000	16400000	0.888968	8890000	7710000	16600000	0.637364
112666	UCL	61	114	weeks 06-09	56300000	3650000	59950000	13180000	7410000	20590000	0.681616	7350000	9640000	16990000	0.460654
TH142-01	NIMR	63	119	weeks 09-12	57000000	3670000	60670000	10700000	9450000	20150000	0.565207	5480000	11080000	16560000	0.352224
TH145-01	NIMR	77	217	weeks 09-12	57300000	8230000	65530000	9990000	4390000	14380000	0.794497	6770000	5740000	12510000	0.618895
TH142-06	NIMR	63	189	weeks 09-12	58400000	3840000	62240000	10530000	2544000	13074000	0.858374	6590000	3700000	10290000	0.682538
TH108-23	NIMR	56	140	weeks 06-09	60500000	56400000	116900000	8740000	16560000	25300000	0.667498	4079000	14060000	18139000	0.43451
TH150-01	NIMR	77	140	weeks 09-12	61100000	3880000	64980000	12610000	7890000	20500000	0.654184	5680000	9760000	15440000	0.391237
172957	UCL	60	158	weeks 06-09	63900000	1080000	64980000	15200000	2040000	17240000	0.896572	14280000	6490000	20770000	0.69915
314495	UCL	76	137	weeks 09-12	65400000	10200000	75600000	17810000	11180000	28990000	0.710166	10300000	14680000	24980000	0.476638
TH142-02	NIMR	63	119	weeks 09-12	67800000	1930000	69730000	14360000	9830000	24190000	0.610532	7270000	11310000	18580000	0.402419
172973	UCL	75	170	weeks 09-12	68000000	6880000	74880000	12360000	1857000	14217000	0.957343	8710000	4190000	12900000	0.743508
TH108-15	NIMR	56	98	weeks 06-09	68200000	29500000	97700000	5520000	31000000	36520000	0.21653	2172000	22240000	24412000	0.127458
172970	UCL	75	170	weeks 09-12	68500000	13500000	82000000	11270000	2720000	13990000	0.964338	9240000	7360000	16600000	0.666327
TH142-05	NIMR	63	119	weeks 09-12	69300000	4790000	74090000	8970000	11580000	20550000	0.466667	4350000	12210000	16560000	0.280838
TH108-13	NIMR	56	98	weeks 06-09	70100000	44200000	114300000	8290000	39500000	47790000	0.282843	2998000	27300000	30298000	0.161341
TH108-16	NIMR	56	98	weeks 06-09	70400000	54000000	124400000	4950000	26100000	31050000	0.281703	1989000	20730000	22719000	0.154701
TH108-24	NIMR	56	140	weeks 06-09	72500000	23900000	96400000	12770000	17170000	29940000	0.567124	6110000	14950000	21060000	0.385764
TH142-03	NIMR	63	119	weeks 09-12	77300000	9040000	86340000	10850000	12040000	22890000	0.52944	5500000	13880000	19380000	0.316987
TH108-22	NIMR	56	140	weeks 06-09	82400000	32300000	114700000	15080000	16530000	31610000	0.664069	7600000	15810000	23410000	0.451906
TH142-04	NIMR	63	119	weeks 09-12	83000000	5370000	88370000	9640000	9160000	18800000	0.545941	5140000	11790000	16930000	0.323246
TH146-05	NIMR	56	224	weeks 06-09	87000000	1470000	88470000	20960000	2142000	23102000	0.922611	16650000	5230000	21880000	0.773827
TH146-07	NIMR	56	224	weeks 06-09	88000000	9390000	97390000	11740000	4430000	16170000	0.803507	9560000	5850000	15410000	0.686573
TH108-19	NIMR	56	119	weeks 06-09	89900000	34500000	124400000	12730000	19790000	32520000	0.541675	6490000	21690000	28180000	0.318687
172961	UCL	75	170	weeks 09-12	92100000	5350000	97450000	20700000	5410000	26110000	0.838853	13130000	10120000	23250000	0.597536
TH146-06	NIMR	56	224	weeks 06-09	104000000	6140000	110140000	9920000	1384000	11304000	0.929376	7350000	2336000	9686000	0.803627
172971	UCL	75	170	weeks 09-12	113000000	11800000	124800000	17560000	4640000	22200000	0.87359	11660000	8260000	19920000	0.646466
172972	UCL	75	170	weeks 09-12	136000000	7020000	143020000	20750000	4670000	25420000	0.858421	13960000	8000000	21960000	0.668515
TH142-12	NIMR	63	434	weeks 09-12	NA	NA	NA	NA	NA	NA	NA	8940000	1879000	10819000	0.853528
TH142-11	NIMR	63	434	weeks 09-12	NA	NA	NA	NA	NA	NA	NA	5350000	1173000	6523000	0.853636
TH150-16	NIMR	105	357	weeks 12-15	NA	NA	NA	NA	NA	NA	NA	4400000	2690000	7090000	0.838712
TH150-09	NIMR	105	336	weeks 12-15	NA	NA	NA	NA	NA	NA	NA	4360000	1073000	5433000	0.830456
TH142-13	NIMR	63	434	weeks 09-12	NA	NA	NA	NA	NA	NA	NA	1979000	987000	2966000	0.72613
TH150-14	NIMR	105	357	weeks 12-15	NA	NA	NA	NA	NA	NA	NA	5930000	1852000	7782000	0.807251
TH150-15	NIMR	105	357	weeks 12-15	NA	NA	NA	NA	NA	NA	NA	10790000	2045000	12835000	0.875915
TH150-17	NIMR	105	357	weeks 12-15	NA	NA	NA	NA	NA	NA	NA	9450000	3920000	13370000	0.768704

## Sheet: Key
mouse.ID	expt.location.x.x	age.at.bmt	mouse.age.days	DP1_donor	DP1_host	DP1_total	NCD4_donor	NCD4_host	NCD4_total	NCD8_donor	NCD8_host	NCD8_total	NCD4_donor_fraction	NCD8_donor_fraction
Unique mouse ID For early expts (108-150, done at NIMR) this is a post-hoc ID number such as mouse 1 in expt 123 For more recent expts done at UCL this is an individual ID (lamis number) assigned to each animal at birth.	NIMR or UCL	in DAYS Age of host mice when BMT was done For early expts (108-150, done at NIMR) this is only accurate to within a 1 week range	in DAYS Age at which mice were killed for analysis For early expts (108-150, done at NIMR) this is only accurate to within a 1 week range	Cell counts for population on interest from host and donor compartments									Donor fraction in periphery normalised to donor fraction in thymic DP1 compartment
