# Supplementary material for: Age is not just a number: Naive T cells increase their ability to persist in the circulation over time
Source: PLoS Biol. 2018 Apr 11;16(4):e2003949. doi: 10.1371/journal.pbio.2003949 (PMC5894957; doi:10.1371/journal.pbio.2003949)
Supplement: S3 Data — (XLSX) [file pbio.2003949.s004.xlsx]

## Sheet: digitised_data
Donor_age (months)	days_post_transfer	log10(percent_donors)
2	0.796431	-0.953144
2	3.82121	-0.982548
2	6.85322	-1.06591
2	10.8202	-1.1303
2	14.8888	-1.1758
2	20.1007	-1.20231
2	24.9147	-1.36915
2	31.8797	-1.2633
2	44.9481	-1.61825
2	54.9585	-1.69558
24	0.792091	-0.92077
24	3.81216	-0.915102
24	6.83658	-0.941809
24	10.6983	-0.998117
24	14.7618	-1.00585
24	19.9744	-1.03775
24	24.7599	-0.991457
24	31.8471	-1.0205
24	44.896	-1.22976
24	54.8992	-1.25314
